# Supplementary material for: Amplitude response and singularity behavior of circadian clock to external stimuli
Source: NPJ Syst Biol Appl. 2023 Aug 12;9:39. doi: 10.1038/s41540-023-00300-w (PMC10423250; doi:10.1038/s41540-023-00300-w)
Supplement: Supplementary file 2 — Supplementary Data 1 [file 41540_2023_300_MOESM2_ESM.txt]

    9.162471
    9.536392
   10.927492
   11.108623
   10.109527
   10.004281
   11.356783
   10.302928
    8.523268
    9.558520
    8.901490
    9.390850
    9.864798
    9.659427
   11.030799
    7.844103
    9.565949
    9.769101
   11.553020
    8.923240
    9.663273
   10.336910
   11.953367
    9.467516
    9.526994
   12.377499
   10.840420
    8.600709
    9.220338
    9.307010
    9.803237
    9.593096
   10.593964
   11.464308
   11.475089
    9.914419
   11.793888
    9.871926
    9.975848
   10.149555
    9.925261
    8.917452
   10.292044
    9.557269
   10.337144
    9.756380
   10.747458
   10.890234
   10.220966
    9.813025
   10.173468
    9.626864
   10.332866
    9.385083
   10.218174
    7.974848
    9.412861
   10.692610
   10.508121
   10.107645
    9.751506
   11.484071
   10.309690
   12.073944
    9.468830
    8.906226
   11.317425
   11.210709
    9.053969
    9.863917
   11.900930
   11.040186
   11.179834
    9.502386
    9.381139
   10.511700
    8.495281
   10.029410
    9.921008
    9.163844
    7.947048
    7.905751
   11.003687
   10.382055
   10.650291
   11.071232
   12.777952
   11.094330
   12.409452
   11.589067
    9.798103
   10.265340
    9.236113
    9.413372
    9.671725
    9.811076
   10.045298
   10.815649
   10.306366
    9.954954
