# Supplementary material for: Amplitude response and singularity behavior of circadian clock to external stimuli
Source: NPJ Syst Biol Appl. 2023 Aug 12;9:39. doi: 10.1038/s41540-023-00300-w (PMC10423250; doi:10.1038/s41540-023-00300-w)
Supplement: Supplementary file 3 — Supplementary Data 2 [file 41540_2023_300_MOESM3_ESM.txt]

   -0.251534
   -0.278251
   -0.256692
   -0.259369
   -0.240664
   -0.271569
   -0.254293
   -0.264657
   -0.272838
   -0.257054
   -0.264877
   -0.276013
   -0.275300
   -0.255415
   -0.270849
   -0.264806
   -0.271273
   -0.277919
   -0.297242
   -0.272795
   -0.265897
   -0.252461
   -0.254932
   -0.247299
   -0.261316
   -0.252605
   -0.266020
   -0.254720
   -0.241992
   -0.285469
   -0.257609
   -0.252006
   -0.275786
   -0.260911
   -0.275806
   -0.262323
   -0.277220
   -0.244321
   -0.247804
   -0.256874
   -0.251519
   -0.266338
   -0.280645
   -0.251905
   -0.272400
   -0.274309
   -0.269002
   -0.254174
   -0.245472
   -0.268428
   -0.283814
   -0.273401
   -0.268626
   -0.267781
   -0.261559
   -0.250004
   -0.252747
   -0.255911
   -0.273189
   -0.243503
   -0.260446
   -0.262242
   -0.250950
   -0.263419
   -0.264664
   -0.258659
   -0.266217
   -0.257976
   -0.257561
   -0.258600
   -0.263619
   -0.261480
   -0.258396
   -0.269723
   -0.290920
   -0.269068
   -0.265548
   -0.256211
   -0.265245
   -0.250664
   -0.247667
   -0.255315
   -0.238103
   -0.264904
   -0.241836
   -0.259453
   -0.261512
   -0.249422
   -0.274005
   -0.277127
   -0.268890
   -0.271349
   -0.272899
   -0.243022
   -0.268243
   -0.245292
   -0.249665
   -0.234804
   -0.280132
   -0.259881
