# Supplementary material for: Amplitude response and singularity behavior of circadian clock to external stimuli
Source: NPJ Syst Biol Appl. 2023 Aug 12;9:39. doi: 10.1038/s41540-023-00300-w (PMC10423250; doi:10.1038/s41540-023-00300-w)
Supplement: Supplementary file 4 — Supplementary Data 3 [file 41540_2023_300_MOESM4_ESM.txt]

   -1.064877   -0.624185    1.875455    0.571769   -1.206595    2.601261    1.664546    2.424445   -0.779953    0.353695   -0.876600   -1.176936    0.344196
    2.709922   -0.490356    0.497106   -0.829748    0.045604    0.340701    2.942996   -1.195449   -0.948303   -0.159964   -1.109941   -0.520721   -0.989310
   -0.090865    0.255506    0.302884   -0.190446   -0.928764   -1.196718    0.110276   -0.583644   -1.207452    0.371202    3.536407   -0.878211   -0.989853
   -0.912628   -1.185444    0.367111   -0.749103   -1.207644   -0.586380    0.271830    2.842526   -0.002196    0.759682    1.869265    2.380136   -1.165363
    0.368597    0.217827    1.591612    0.079890    0.141943    0.779290    0.027769   -1.087855    1.552120   -0.076721    0.129331    3.050610   -0.762654
    0.363304   -0.573070   -1.207663   -0.523979    2.395730   -0.430941   -1.197171   -0.435317    0.706918    0.605823   -0.059249    0.356593   -0.156275
   -1.099196   -0.942295    0.322226    0.361361    0.337868    0.680072   -0.418629   -1.113734   -1.200983    1.209802   -0.995423    2.382709    0.224614
    0.189440   -0.720595    0.165688    0.350085   -0.178508   -0.665226   -0.537526    1.971382   -0.737184   -0.971105   -0.672708    0.124475   -0.687804
   -0.187086   -0.571023   -0.765173   -0.839299    0.200063   -0.318048   -0.616446    0.606358   -1.135651    0.892086   -1.141244   -0.569586   -0.948290
   -0.343983   -1.135669    0.314220   -0.487120    1.987480    2.324886   -1.025425   -0.771484   -1.139052   -1.012029    0.668630    0.338481   -0.120598
   -0.748764    0.039637    2.931967   -0.760494   -0.449400    2.265104   -0.471909    2.515120   -0.752783    0.792885    0.122506   -0.032297   -0.503241
    0.239119    0.583360    1.478081   -1.144448   -0.827845   -1.205543   -0.471113   -0.143062    0.330975   -0.774360    0.143641   -1.161390    0.261033
    2.389979   -0.345366    1.331936    2.247966    0.371700    0.350262   -1.146791   -0.859249   -0.895608    0.105411    0.280471   -0.859159   -0.926260
    0.036018    0.120994    1.133581   -0.826356   -1.037166   -0.143129   -1.010693    0.364375    0.202741   -0.631888    0.159723    1.205235   -1.147301
    0.372192    0.371336   -1.193414   -0.397903   -1.029398    0.325372   -0.136729   -1.207532   -0.638398   -0.324875    3.332022   -0.105569    0.361833
   -0.765559   -0.991431    1.965652   -1.207687    0.351569    0.371620   -1.121541    0.162987   -0.623721   -0.176757    0.271676    1.723980    2.176235
    0.124243    0.426809   -0.733538   -0.846784    0.220329    0.370313   -0.873452   -0.527101   -1.136516   -1.068235    0.164231    2.439512   -1.189188
    2.147591    0.818824   -0.191504   -1.063743   -0.036553    0.214195    0.258213   -1.155664   -1.193676   -0.877578    0.622483   -1.111368   -0.872566
   -0.533096   -0.450257   -0.677536   -0.049948    1.221276   -0.533142   -0.509175    0.296289   -0.272627   -0.772285   -0.877059   -0.773448    1.089935
   -0.770651    0.301132   -0.451059    1.058072   -0.105953   -1.076156    1.093825    0.013576   -1.071121    0.371695    0.369481    0.346822    2.212181
   -1.159860    0.172587    2.813363   -0.941320   -1.071407    2.356204   -0.319942    0.164348   -0.293164   -1.002513   -0.734834    2.358279   -1.142516
   -0.688926   -1.073018   -0.389997   -0.393317    1.596506   -0.025410   -0.229951   -0.091345   -0.145876    0.298733    0.338899    0.612646   -1.195368
   -0.427996    0.357523   -1.028334    0.135443   -1.098124    0.068156   -1.108813    0.314602   -0.628094    0.836822   -0.941340    3.172635    0.362674
   -1.157612    0.226153   -0.729559   -1.207398   -0.666961   -0.557500    1.015068    1.280756   -0.849628    0.103012    2.657686   -0.855125   -1.207358
   -0.551075    0.322871    0.123065   -1.069534    1.948166    1.772513   -0.349696    0.360064   -0.108940   -0.730679    0.285944    2.492115    0.371606
   -0.394515    0.199720    0.303724   -0.036678   -1.155733   -0.502191   -0.521019   -0.627483   -1.128417   -0.883995    0.252825   -0.855929   -0.480398
    0.245042   -1.179563   -1.142284   -0.865666   -0.170934   -0.803304    1.673764   -0.091284   -1.204943   -1.088132   -1.033780   -0.346015    0.877107
   -1.006444    2.534033   -0.093712   -0.274453    2.269789    0.221489    1.284945    2.560435   -1.207250    2.063171   -0.714111    2.204353    2.189063
   -0.083162   -0.325591   -1.120497    1.397560    0.186753    0.267352   -0.928114    0.065834    0.403994   -1.082442    0.239908    2.959350    1.659504
    0.131012   -0.721955   -0.198375   -0.792652    1.687534    1.252895    0.318981   -0.785432   -1.150692   -0.797451    0.371859    1.333982    0.368062
    0.148330   -0.219831    0.246061   -0.626713    3.094334    0.326634   -1.182161    0.109159    0.257201   -0.654296   -1.198526    0.170949    0.426644
    0.920766   -0.795837    2.375991   -0.824944   -1.100741    0.309670    1.129641   -0.842587   -0.830696   -1.197751   -0.748579   -1.195206   -0.543740
   -0.321385   -0.684768    0.346796    1.179094   -0.898830    1.460286   -0.850819    2.553254    1.180748   -0.107882   -1.200169   -0.029703    2.929021
    0.117091   -0.845189    2.560152   -1.200050    1.212759   -0.734191   -1.195672    2.727220   -1.097642    0.725613    1.773755   -1.207131    2.951483
    0.484598   -1.067521   -1.002938    0.114639    0.232949    0.167269    0.160436   -0.059400   -1.060765   -1.017200   -1.183344   -0.595073   -0.035254
    2.959873   -0.503196   -0.630029   -0.591309    0.116382   -1.159425   -0.802838   -0.012104   -0.795187    0.087876    2.607094   -0.074909   -0.431898
    0.837866    1.235981   -0.964624   -0.038833   -0.427550    0.253760    0.071479   -0.064408    2.604872   -0.635580   -1.205642    0.337114    0.370090
    2.286323   -0.654760   -0.759737    0.280521    3.098985   -0.612585   -1.200568   -0.918131    1.786237    0.939466    0.228547    0.365369    0.074605
   -0.855652    2.722812   -1.039289    0.047373   -1.114992    0.189874   -1.011783    0.127623    1.810975   -0.581091   -0.485242   -1.207521   -1.175019
    0.016449    3.088094    1.900962   -0.247407    1.316659   -1.154923    0.914448    1.867778   -1.202445   -0.735889   -0.983681    1.668002    2.369565
   -0.554573    0.347083   -0.148698   -0.734661   -0.402823   -0.492197    0.253308    1.404960    2.652568    0.983887   -1.044029    0.144811   -0.725653
    0.277272   -0.616306   -1.148327    2.334424    0.350941   -0.665783    0.366574   -0.184682    0.355445   -1.194249   -0.576028   -0.974237   -1.077892
   -0.155487   -1.207612    0.372225    0.312627    3.086135   -0.660739   -0.064769    0.661293   -1.176957    0.027423   -0.198589    0.346025    0.222052
    0.369371   -1.207707   -0.102442    0.326122   -1.200383    0.295276    0.204340   -0.968572    2.561538    2.731143    2.041285    1.370916   -0.115732
    1.494978    0.074874   -1.170932    2.062538    0.645811    0.293747   -0.072632    2.133612    0.362315    1.256868   -1.039366   -0.585443   -0.733180
    0.370317   -1.154467    0.111752    0.236435    2.689249    1.184123    0.896594    1.127433    2.916504   -0.484615   -0.113698    0.078708   -1.117147
   -0.732723   -0.814147    0.482244   -0.417364    0.056810   -1.004205   -0.093320   -0.752478    0.915724    0.093444    1.387406    1.442633   -1.027661
   -0.764918   -1.077886   -1.182623    0.371741    3.770840    0.027424   -1.144898   -1.203644   -0.747300    0.366028   -0.244358   -0.117185    0.371702
   -0.143253    0.866229    0.043105    0.086586   -0.168292    2.492773   -1.118176    0.251769   -0.273947    0.348081    0.749805   -0.203084    3.374426
    0.325139    2.533947    0.339037   -0.442119    0.370647    2.647851    0.372020   -1.063056    1.779185    0.253438    3.082634   -0.265283    1.410607
